# Supplementary material for: Can Genetics Predict Sports Injury? The Association of the Genes GDF5, AMPD1, COL5A1 and IGF2 on Soccer Player Injury Occurrence
Source: Sports (Basel). 2018 Mar 5;6(1):21. doi: 10.3390/sports6010021 (PMC5969195; doi:10.3390/sports6010021)
Supplement: Supplementary file 1 [file sports-06-00021-s001.zip]

Archive with 1 entries (1 files):
- sports-267884-supplementary.xlsx
